# Supplementary material for: Multi-Omics Analysis of the Epigenetic Effects of Inflammation in Murine Type II Pneumocytes
Source: Int J Mol Sci. 2025 May 14;26(10):4692. doi: 10.3390/ijms26104692 (PMC12112469; doi:10.3390/ijms26104692)
Supplement: Supplementary file 1 [file ijms-26-04692-s001.zip]

Archive with 1 entries (1 files):
- ijms-3602751-supplementary.pdf
